# Supplementary material for: The TGFβ2‐Snail1‐miRNATGFβ2 Circuitry is Critical for the Development of Aggressive Functions in Breast Cancer
Source: Clin Transl Med. 2024 Feb 1;14(2):e1558. doi: 10.1002/ctm2.1558 (PMC10831563; doi:10.1002/ctm2.1558)
Supplement: Supplementary file 2 — Supporting Information [file CTM2-14-e1558-s001.xlsx]

## Sheet: TargetScan7
		Table S4: predicted miRNAs potentially targeting TGFβ2
miRNA	Position in the UTR	seed match	context++ score	context++ score percentile	weighted context++ score	conserved branch length	Pct
Conserved sites
hsa-miR-141-3p	109-116	8mer	-0.37	99	-0.37	5.541	0.81
hsa-miR-200a-3p	109-116	8mer	-0.37	99	-0.37	5.541	0.81
hsa-miR-495-3p	170-177	8mer	-0.13	96	-0.13	2.821	N/A
hsa-miR-5688	170-177	8mer	-0.1	94	-0.1	2.821	N/A
hsa-miR-199b-5p	282-289	8mer	-0.58	99	-0.58	7.064	0.93
hsa-miR-199a-5p	282-289	8mer	-0.57	99	-0.57	7.064	0.93
hsa-miR-145-5p	284-290	7mer-1A	-0.16	90	-0.16	7.064	0.94
hsa-miR-5195-3p	284-290	7mer-1A	-0.2	88	-0.2	7.064	0.94
hsa-miR-141-3p	300-306	7mer-1A	-0.15	88	-0.15	5.221	0.46
hsa-miR-200a-3p	300-306	7mer-1A	-0.13	87	-0.13	5.221	0.46
hsa-miR-130a-5p	310-316	7mer-1A	-0.09	76	-0.09	6.831	0.26
hsa-miR-23a-3p	310-316	7mer-1A	-0.06	69	-0.06	6.831	0.26
hsa-miR-23b-3p	310-316	7mer-1A	-0.06	69	-0.06	6.831	0.26
hsa-miR-23c	310-316	7mer-1A	-0.06	68	-0.06	6.831	0.26
hsa-miR-153-3p	419-426	8mer	-0.26	94	-0.26	3.05	0.32
hsa-miR-367-3p	422-428	7mer-1A	-0.15	87	-0.15	4.296	0.71
hsa-miR-363-3p	422-428	7mer-1A	-0.08	78	-0.08	4.296	0.71
hsa-miR-32-5p	422-428	7mer-1A	-0.06	73	-0.06	4.296	0.71
hsa-miR-25-3p	422-428	7mer-1A	-0.04	71	-0.04	4.296	0.71
hsa-miR-92b-3p	422-428	7mer-1A	-0.01	40	-0.01	4.296	0.71
hsa-miR-92a-3p	422-428	7mer-1A	-0.01	39	-0.01	4.296	0.71
hsa-miR-133a-3p.2	540-546	7mer-1A	-0.17	80	-0.17	6.271	0.85
hsa-miR-133b	540-546	7mer-1A	-0.17	80	-0.17	6.271	0.85
hsa-miR-149-5p	594-601	8mer	-0.38	98	-0.38	2.408	N/A
hsa-miR-5590-3p	1044-1050	7mer-m8	-0.03	71	-0.02	3.599	0.21
hsa-miR-142-5p	1044-1050	7mer-m8	-0.02	59	-0.01	3.599	0.21
hsa-miR-323a-3p	1053-1059	7mer-m8	-0.03	78	-0.01	3.156	N/A
hsa-miR-193b-3p	1172-1179	8mer	-0.49	99	-0.24	5.492	0.77
hsa-miR-193a-3p	1172-1179	8mer	-0.49	99	-0.24	5.492	0.77
hsa-miR-130a-3p	1208-1215	8mer	-0.32	97	-0.16	5.941	0.94
hsa-miR-130b-3p	1208-1215	8mer	-0.32	97	-0.16	5.941	0.94
hsa-miR-454-3p	1208-1215	8mer	-0.31	97	-0.15	5.941	0.94
hsa-miR-301b-3p	1208-1215	8mer	-0.29	96	-0.14	5.941	0.94
hsa-miR-3666	1208-1215	8mer	-0.3	96	-0.15	5.941	0.94
hsa-miR-301a-3p	1208-1215	8mer	-0.29	96	-0.14	5.941	0.94
hsa-miR-4295	1208-1215	8mer	-0.29	96	-0.14	5.941	0.94
hsa-miR-142-3p.1	1211-1217	7mer-1A	-0.17	78	-0.09	4.491	0.54
hsa-miR-590-5p	1282-1289	8mer	-0.16	92	-0.08	5.572	0.78
hsa-miR-21-5p	1282-1289	8mer	-0.19	90	-0.09	5.572	0.78
hsa-miR-5195-3p	2098-2105	8mer	-0.31	94	-0.15	2.628	0.36
hsa-miR-145-5p	2098-2105	8mer	-0.24	94	-0.12	2.628	0.36
hsa-miR-655-3p	2274-2280	7mer-m8	-0.13	80	-0.06	2.807	N/A
hsa-miR-374c-5p	2274-2280	7mer-m8	-0.11	79	-0.06	2.807	N/A
hsa-miR-148a-3p	2300-2307	8mer	-0.51	99	-0.24	5.777	0.89
hsa-miR-148b-3p	2300-2307	8mer	-0.51	99	-0.24	5.777	0.89
hsa-miR-152-3p	2300-2307	8mer	-0.51	99	-0.24	5.777	0.89
hsa-miR-361-5p	2304-2310	7mer-1A	-0.13	79	-0.07	3.844	N/A
hsa-miR-29c-3p	2599-2605	7mer-m8	-0.32	94	-0.16	6.711	0.87
hsa-miR-29b-3p	2599-2605	7mer-m8	-0.32	94	-0.16	6.711	0.87
hsa-miR-29a-3p	2599-2605	7mer-m8	-0.32	94	-0.16	6.711	0.87
hsa-miR-371a-5p	2876-2883	8mer	-0.16	97	0	1.806	N/A
hsa-miR-328-3p	2979-2986	8mer	-0.21	89	-0.01	2.455	N/A
hsa-miR-6504-5p	3043-3050	8mer	-0.17	87	-0.01	2.396	0.18
hsa-miR-3064-5p	3043-3050	8mer	-0.15	85	0	2.396	0.18
